# Supplementary material for: PCIF1 Attenuates Type I Interferon Induction by Inhibiting IRF3 Activation in a Methyltransferase-Independent Manner
Source: Cells. 2026 Feb 5;15(3):303. doi: 10.3390/cells15030303 (PMC12896973; doi:10.3390/cells15030303)
Supplement: Supplementary file 1 [file cells-15-00303-s001.zip]

Archive with 6 entries (6 files):
- Supplemental document S1.pdf
- Supplemental Table S1.pdf
- Figure S1.tiff
- Figure S2.tiff
- Figure S3.tiff
- Figure S4.tiff
